# Supplementary material for: A Novel French-Style Salad Dressing Based on Pickering Emulsion of Oil-Water Lycopene from Guava and Cellulose Nanofibers
Source: Molecules. 2024 Oct 30;29(21):5118. doi: 10.3390/molecules29215118 (PMC11547640; doi:10.3390/molecules29215118)
Supplement: Supplementary file 1 [file molecules-29-05118-s001.zip]

Archive with 1 entries (1 files):
- molecules-3257493-supplementary.pdf
